# Supplementary material for: Transcriptomic Profiling of Toxic Copper Overload Induced by CuO Nanoparticles or Copper Ions in Human Lung Epithelial and Liver Cells
Source: Nanomaterials (Basel). 2026 May 12;16(10):590. doi: 10.3390/nano16100590 (PMC13209870; doi:10.3390/nano16100590)
Supplement: Supplementary file 1 [file nanomaterials-16-00590-s001.zip]

Archive with 1 entries (1 files):
- nanomaterials-4245016-supplementary.pdf
